# Supplementary material for: Genetic Analysis of Invasive Aedes albopictus Populations in Los Angeles County, California and Its Potential Public Health Impact
Source: PLoS One. 2013 Jul 5;8(7):e68586. doi: 10.1371/journal.pone.0068586 (PMC3702605; doi:10.1371/journal.pone.0068586)
Supplement: Table S1 — Sixty-six COI gene haplotypes identified in the 12 Aedes albopictus populations examined. Identity with the reference sequence (Genbank accession no. JQ004525) is denoted by a dot and substitution by a different base letter. GZ: Guangzhou; XM: Xiamen; JS: Jiangsu; TW: Taiwan; JP: Japan; SG: Singapore; IT: Italy; LA01: Los Angeles 2001; LA11: Los Angeles 2011; NJ: New Jersey; TX: Texas; and HW: Hawai’i. (XLSX) [file pone.0068586.s001.xlsx]

## Sheet: Sheet1
Table S1. Sixty-six COI gene haplotypes identified in the 12 Aedes albopictus populations examined.
	Identity with the reference sequence (Genbank accession no. JQ004525) is denoted by a dot and substitution by a different base letter.
Haplotype	GenBank access no.	No. of individuals	GZ	XM	JS	TW	JP	SG	IT	LA01	LA11	NJ	TX	HW		Variable nucleotide sites
																87	97	110	114	126	174	276	327	369	387	390	397	405	414	438	486	514	588	669	732	738	861	870	873	912	933	996	999	1047	1056	1140	1242	1275	1306
Reference	JQ004525															T	G	T	A	T	T	T	G	G	T	T	G	T	G	T	T	G	T	G	G	G	T	A	C	G	G	T	C	G	C	T	A	T	C
H01	KC690896	6	1	1	0	0	0	0	0	4	0	0	0	0		.	.	.	.	.	.	.	.	A	.	.	.	.	.	.	.	.	.	.	A	.	.	.	.	.	.	.	.	.	.	.	.	.	.
H02	KC690897	5	5	0	0	0	0	0	0	0	0	0	0	0		.	.	.	.	.	.	.	.	.	.	.	.	.	.	.	.	.	.	A	A	.	C	.	.	.	.	.	.	.	.	.	.	.	.
H03	KC690898	113	20	9	23	4	8	0	13	5	23	0	0	8		.	.	.	.	.	.	.	.	.	.	.	.	.	.	.	.	.	.	.	A	.	C	.	.	.	.	.	.	.	.	.	.	.	.
H04	KC690899	3	3	0	0	0	0	0	0	0	0	0	0	0		.	.	.	.	.	.	.	.	.	.	.	.	.	.	.	.	.	.	.	A	.	C	.	.	.	A	.	.	.	.	.	.	.	.
H05	KC690900	1	1	0	0	0	0	0	0	0	0	0	0	0		.	.	.	.	.	.	.	.	.	.	.	.	.	A	.	.	.	.	.	A	.	C	.	.	.	.	.	.	.	.	.	.	.	.
H06	KC690901	2	2	0	0	0	0	0	0	0	0	0	0	0		.	.	.	.	.	.	.	.	.	.	.	.	.	.	.	.	.	.	.	A	.	A	.	.	.	.	.	.	.	.	.	.	.	.
H07	KC690902	1	0	1	0	0	0	0	0	0	0	0	0	0		.	.	.	.	.	.	.	.	A	.	.	.	.	A	.	.	A	.	.	A	.	.	.	.	.	.	.	.	.	.	.	.	.	.
H08	KC690903	9	0	9	0	0	0	0	0	0	0	0	0	0		.	.	.	.	.	.	.	.	A	.	.	.	.	.	.	.	.	.	.	A	.	.	.	.	.	.	.	.	.	.	.	.	.	.
H09	KC690904	1	0	1	0	0	0	0	0	0	0	0	0	0		.	.	.	.	.	.	.	.	.	.	.	.	.	.	.	.	.	.	.	A	.	.	.	.	.	.	.	.	.	.	.	.	.	.
H10	KC690905	1	0	1	0	0	0	0	0	0	0	0	0	0		.	.	.	.	.	.	.	A	.	.	.	.	.	.	.	.	.	.	.	A	.	C	.	.	.	.	.	.	.	.	.	.	.	.
H11	KC690906	1	0	1	0	0	0	0	0	0	0	0	0	0		.	.	.	.	.	.	.	.	A	.	.	.	.	.	.	.	.	.	.	A	.	.	.	.	A	.	.	.	.	.	.	.	.	.
H12	KC690907	2	0	2	0	0	0	0	0	0	0	0	0	0		.	.	.	.	.	.	.	.	A	.	.	.	.	.	.	.	.	.	.	A	.	.	.	.	.	.	.	.	.	.	C	.	.	.
H13	KC690908	2	0	2	0	0	0	0	0	0	0	0	0	0		.	.	.	.	.	.	.	.	A	.	.	.	.	.	.	.	.	.	.	A	.	.	.	T	.	.	.	.	.	.	.	.	.	.
H14	KC690909	1	0	1	0	0	0	0	0	0	0	0	0	0		.	.	.	.	.	.	.	.	A	.	.	.	.	.	.	.	.	.	A	A	A	.	.	.	.	.	.	.	.	.	.	.	.	.
H15	KC690910	1	0	1	0	0	0	0	0	0	0	0	0	0		.	.	.	.	.	.	.	.	.	.	.	.	.	.	.	.	.	.	.	A	A	.	.	.	.	.	.	.	.	.	.	.	.	.
H16	KC690911	7	0	0	7	0	0	0	0	0	0	0	0	0		.	.	C	.	.	.	.	.	.	.	.	.	.	.	.	.	.	.	.	A	A	.	.	.	.	.	.	.	.	.	.	.	.	.
H17	KC690912	26	0	0	0	19	0	0	2	0	1	0	2	2		.	.	.	.	.	.	.	.	.	.	.	.	.	.	.	.	.	.	.	A	.	.	.	.	.	.	.	.	.	.	.	.	.	.
H18	KC690913	1	0	0	0	1	0	0	0	0	0	0	0	0		.	.	.	.	.	.	.	A	.	.	.	.	.	.	.	.	.	.	.	A	.	.	.	.	.	.	.	.	.	.	.	.	.	G
H19	KC690914	2	0	0	0	1	0	0	0	0	1	0	0	0		.	.	.	.	.	.	.	.	.	.	.	.	.	.	.	.	.	.	.	A	.	.	.	.	.	.	.	T	.	.	.	.	.	.
H20	KC690915	1	0	0	0	1	0	0	0	0	0	0	0	0		.	.	.	.	.	.	.	.	.	.	.	.	.	A	.	.	.	.	.	A	A	.	.	.	.	.	.	.	.	.	.	.	.	.
H21	KC690916	1	0	0	0	1	0	0	0	0	0	0	0	0		.	.	.	.	.	.	.	.	.	.	.	.	.	.	.	.	.	.	.	A	.	.	.	.	.	.	.	.	.	.	.	.	C	.
H22	KC690917	3	0	0	0	2	0	0	0	0	1	0	0	0		.	.	.	.	.	.	.	.	.	.	.	.	.	A	.	.	.	.	.	A	.	.	.	.	.	.	.	.	.	.	.	.	.	.
H23	KC690918	1	0	0	0	1	0	0	0	0	0	0	0	0		.	.	.	.	.	.	.	.	.	.	.	.	.	.	.	.	.	.	.	A	.	.	.	.	.	A	.	.	.	.	.	.	.	.
H24	KC690919	23	0	0	0	0	6	17	0	0	0	0	0	0		.	.	.	.	.	.	.	.	.	.	.	.	A	.	.	.	.	.	.	A	.	C	.	.	.	.	.	.	A	.	.	.	.	.
H25	KC690920	1	0	0	0	0	1	0	0	0	0	0	0	0		.	.	.	.	C	.	.	.	.	.	.	.	.	.	.	.	.	.	.	A	.	C	.	.	.	.	.	.	.	.	.	.	.	.
H26	KC690921	1	0	0	0	0	0	1	0	0	0	0	0	0		.	.	.	.	.	.	.	.	.	.	.	.	.	.	.	.	.	.	.	A	.	.	.	.	.	.	.	.	A	.	.	.	.	.
H27	KC690922	8	0	0	0	0	0	8	0	0	0	0	0	0		.	.	.	.	.	.	.	.	.	C	.	.	.	.	.	C	.	.	.	A	.	.	.	.	A	.	.	.	.	.	.	.	.	.
H28	KC690923	1	0	0	0	0	0	1	0	0	0	0	0	0		.	.	.	.	.	.	.	.	.	.	.	.	A	.	.	.	.	.	.	A	.	.	.	.	.	.	.	.	A	.	.	.	.	.
H29	KC690924	1	0	0	0	0	0	1	0	0	0	0	0	0		.	A	.	.	.	.	.	.	.	C	.	.	.	.	.	.	.	.	.	A	.	.	.	.	A	.	.	.	.	T	.	.	.	.
H30	KC690925	2	0	0	0	0	0	2	0	0	0	0	0	0		.	A	C	.	.	.	.	.	.	C	.	.	.	.	.	.	.	.	.	A	.	.	.	.	A	.	.	.	.	T	.	.	.	.
H31	KC690926	2	0	0	0	0	0	2	0	0	0	0	0	0		.	.	C	.	.	.	.	.	.	.	.	.	A	.	.	.	.	.	.	A	.	C	.	.	.	.	.	.	A	.	.	.	.	.
H32	KC690927	1	0	0	0	0	0	1	0	0	0	0	0	0		.	.	C	.	C	.	.	.	.	C	.	.	.	.	.	.	.	.	.	A	.	.	.	.	A	.	.	.	.	T	.	.	.	.
H33	KC690928	1	0	0	0	0	0	1	0	0	0	0	0	0		.	.	C	.	C	.	.	.	.	C	.	.	.	.	.	C	.	.	.	A	.	.	.	.	A	.	.	T	.	.	.	.	.	.
H34	KC690929	1	0	0	0	0	0	1	0	0	0	0	0	0		.	.	.	.	.	.	.	.	.	C	.	.	.	.	.	C	.	.	.	A	.	.	.	.	A	.	.	T	.	.	.	.	.	.
H35	KC690930	1	0	0	0	0	0	1	0	0	0	0	0	0		.	A	.	.	.	.	.	.	.	C	.	.	.	.	.	.	.	.	.	A	.	.	.	.	A	.	.	T	.	.	.	.	.	.
H36	KC690931	1	0	0	0	0	0	0	1	0	0	0	0	0		.	.	C	.	.	.	.	.	.	.	C	.	.	.	.	.	.	.	.	.	.	.	.	.	.	.	.	.	.	.	.	.	.	.
H37	KC690932	40	0	0	0	0	0	0	4	0	0	20	16	0		.	.	.	.	.	.	.	.	.	.	.	.	.	.	.	.	.	.	.	.	.	.	.	.	.	.	.	.	.	.	.	.	.	.
H38	KC690933	1	0	0	0	0	0	0	1	0	0	0	0	0		.	.	C	.	.	.	.	.	.	.	.	.	.	.	.	.	.	.	.	.	.	.	.	.	A	.	.	.	.	.	.	.	.	.
H39	KC690934	6	0	0	0	0	0	0	2	0	0	0	4	0		.	.	.	.	.	.	.	.	.	.	C	.	.	.	.	.	.	.	.	.	.	.	.	.	.	.	.	.	.	.	.	.	.	.
H40	KC690935	2	0	0	0	0	0	0	2	0	0	0	0	0		.	.	.	.	.	.	.	.	.	.	.	.	.	.	.	.	.	.	.	.	.	.	.	.	A	.	.	.	.	.	.	.	.	.
H41	KC690936	4	0	0	0	0	0	0	4	0	0	0	0	0		.	.	C	.	.	.	.	.	.	.	.	.	.	.	.	.	.	.	.	A	.	C	.	.	.	.	.	.	.	.	.	.	.	.
H42	KC690937	1	0	0	0	0	0	0	1	0	0	0	0	0		.	.	C	.	.	.	C	.	.	.	.	.	.	.	.	.	.	.	.	A	.	C	.	.	.	.	.	.	.	.	.	.	.	.
H43	KC690938	1	0	0	0	0	0	0	1	0	0	0	0	0		.	.	C	.	C	.	C	.	.	.	.	.	.	.	.	.	.	.	.	A	.	C	.	.	.	.	.	.	.	.	.	.	.	.
H44	KC690939	1	0	0	0	0	0	0	1	0	0	0	0	0		.	.	C	.	C	.	.	.	.	.	.	.	.	.	.	.	.	.	.	A	.	C	.	.	.	.	.	.	.	.	.	.	.	.
H45	KC690940	2	0	0	0	0	0	0	0	2	0	0	0	0		.	.	.	.	.	.	.	.	.	C	.	.	.	.	.	.	.	.	.	A	.	.	.	.	.	.	.	.	.	.	.	.	.	.
H46	KC690941	1	0	0	0	0	0	0	0	1	0	0	0	0		.	.	.	.	.	.	.	.	.	C	.	.	.	.	.	.	.	.	A	A	.	.	.	.	.	.	.	.	.	.	.	.	.	.
H47	KC690942	1	0	0	0	0	0	0	0	1	0	0	0	0		.	.	.	.	.	.	.	.	A	.	.	.	.	.	.	.	.	.	.	A	.	C	.	.	.	.	.	.	A	.	.	.	.	.
H48	KC690943	2	0	0	0	0	0	0	0	2	0	0	0	0		.	.	.	.	.	.	.	.	.	C	.	.	.	.	C	.	.	.	A	A	.	.	G	.	A	.	.	.	.	.	.	C	.	.
H49	KC690944	7	0	0	0	0	0	0	0	0	7	0	0	0		C	.	.	.	.	.	.	.	A	.	.	.	.	.	.	.	.	.	.	A	.	.	.	.	A	.	.	.	.	.	.	.	.	.
H50	KC690945	1	0	0	0	0	0	0	0	0	1	0	0	0		.	.	.	.	.	.	.	.	.	.	.	.	.	.	.	.	.	.	.	A	A	.	.	T	A	.	.	T	.	.	.	.	.	.
H51	KC690946	2	0	0	0	0	0	0	0	0	0	2	0	0		.	.	C	.	.	.	C	.	.	.	.	.	.	.	.	.	.	.	.	.	.	.	.	.	.	.	.	.	.	.	.	.	.	.
H52	KC690947	4	0	0	0	0	0	0	0	0	0	4	0	0		.	.	C	.	.	.	.	.	.	.	.	.	.	.	.	.	.	.	.	.	.	.	.	.	.	.	.	.	.	.	.	.	.	.
H53	KC690948	2	0	0	0	0	0	0	0	0	0	2	0	0		.	.	C	.	C	.	.	.	.	.	.	.	.	.	.	.	.	.	.	.	.	.	.	.	.	.	.	.	.	.	.	.	.	.
H54	KC690949	2	0	0	0	0	0	0	0	0	0	2	0	0		.	.	C	.	.	.	C	.	.	.	.	.	.	.	.	.	.	.	.	A	.	.	.	.	.	.	.	.	.	.	.	.	.	.
H55	KC690950	3	0	0	0	0	0	0	0	0	0	0	3	0		.	.	.	.	.	.	.	.	.	.	.	.	.	.	.	.	.	.	.	.	.	.	.	.	.	.	C	.	.	.	.	.	.	.
H56	KC690951	2	0	0	0	0	0	0	0	0	0	0	2	0		.	.	.	.	.	.	.	.	.	C	.	.	.	.	.	.	.	.	A	A	.	.	G	.	A	.	.	.	.	.	.	.	.	.
H57	KC690952	1	0	0	0	0	0	0	0	0	0	0	1	0		.	.	.	.	.	.	.	.	.	.	.	.	.	.	.	.	.	.	.	.	.	.	.	.	.	.	.	.	.	.	.	.	.	A
H58	KC690953	1	0	0	0	0	0	0	0	0	0	0	1	0		.	.	.	.	.	.	.	.	.	.	.	.	.	.	.	.	.	.	.	A	.	.	.	.	.	.	.	T	.	.	.	.	.	A
H59	KC690954	1	0	0	0	0	0	0	0	0	0	0	1	0		.	.	.	.	.	.	.	.	.	.	.	.	.	.	.	.	A	.	.	A	A	.	.	.	A	.	.	T	.	.	.	.	C	.
H60	KC690955	1	0	0	0	0	0	0	0	0	0	0	1	0		.	.	.	.	.	.	.	.	.	.	.	.	.	.	.	.	.	.	.	A	A	.	.	.	A	.	.	.	.	.	.	.	C	.
H61	KC690956	16	0	0	0	0	0	0	0	0	0	0	0	16		.	.	.	G	.	.	.	.	.	.	.	.	.	.	.	.	.	.	.	A	.	C	.	.	.	.	.	.	.	.	.	.	.	.
H62	KC690957	2	0	0	0	0	0	0	0	0	0	0	0	2		.	.	.	.	.	C	.	.	.	.	.	A	.	.	.	.	.	.	.	A	.	C	.	.	.	.	.	.	.	.	.	.	.	.
H63	KC690958	1	0	0	0	0	0	0	0	0	0	0	0	1		.	.	.	.	.	.	C	A	.	.	.	.	.	.	.	.	.	C	.	A	.	.	.	.	A	.	.	.	.	.	.	.	.	.
H64	KC690959	1	0	0	0	0	0	0	0	0	0	0	0	1		.	.	.	G	.	.	.	.	.	.	.	.	.	.	.	.	.	C	.	A	.	.	.	.	.	.	.	.	.	.	.	.	.	.
H65	KC690960	1	0	0	0	0	0	0	0	0	0	0	0	1		.	.	.	G	.	.	C	.	.	.	.	.	.	.	.	.	.	.	.	A	.	C	.	.	.	.	.	.	.	.	.	.	.	.
H66	KC690961	1	0	0	0	0	0	0	0	0	0	0	0	1		.	.	.	G	.	.	.	.	.	.	.	.	.	.	.	.	.	.	.	A	.	.	.	.	.	.	.	.	.	.	.	.	.	.
[truncated: 1 more columns]
